# Supplementary material for: Double-walled Al-based MOF with large microporous specific surface area for trace benzene adsorption
Source: Nat Commun. 2024 Apr 13;15:3204. doi: 10.1038/s41467-024-47612-x (PMC11016061; doi:10.1038/s41467-024-47612-x)
Supplement: Supplementary file 7 — Source Data [file 41467_2024_47612_MOESM7_ESM.xlsx]

## Sheet: Sheet1
P/P0	benzene (mmol/g)	P/P0	toluene (mmol/g)	P/P0	ethylbenzene (mmol/g)	P/P0	o-xylene (mmol/g)	P/P0	m-xylene (mmol/g)	P/P0	p-xylene (mmol/g)	P/P0	cyclohexane (mmol/g)
0.00378	0.51878	0.00404	0.16989	0.01022	0.10781	0.02086	0.13005	0.02092	0.08015	0.01328	0.28181	0.00553	0.61342
0.00577	0.96638	0.00648	0.33843	0.01543	0.21019	0.03282	0.26434	0.03472	0.15351	0.01894	0.76443	0.00877	1.5143
0.00715	1.41668	0.00799	0.44392	0.02012	0.32363	0.04177	0.39365	0.04736	0.23321	0.02141	1.24416	0.00976	2.32911
0.00815	1.97758	0.00993	0.6143	0.024	0.43741	0.04964	0.53414	0.05793	0.3089	0.02335	1.72755	0.01151	3.12409
0.00863	2.43703	0.01164	0.78657	0.0271	0.54118	0.05637	0.67861	0.07016	0.41506	0.02518	2.20574	0.02772	3.7207
0.00894	2.89108	0.01301	0.93657	0.03006	0.6524	0.06227	0.81865	0.0807	0.52086	0.0274	2.68673	0.06866	4.00603
0.00915	3.35246	0.0144	1.10689	0.03264	0.75532	0.06787	0.96261	0.08928	0.62098	0.03539	3.17207	0.11139	4.18481
0.00937	4.08498	0.0157	1.28184	0.03507	0.86195	0.07318	1.10687	0.09685	0.72108	0.11029	3.55823	0.171	4.35225
0.00962	4.71433	0.01692	1.45545	0.03747	0.97489	0.0782	1.24773	0.10368	0.82185	0.30508	3.78522	0.23275	4.4895
0.00985	5.34551	0.01793	1.60503	0.03982	1.08775	0.08322	1.38594	0.1098	0.92263	0.54097	3.94185	0.28615	4.55207
0.01015	5.97557	0.01891	1.75758	0.04217	1.20384	0.08823	1.5203	0.11543	1.01884	0.66441	4.03352	0.34363	4.6292
0.01032	6.32933	0.01986	1.90963	0.04444	1.31617	0.09348	1.66204	0.12079	1.1156	0.78	4.13217	0.39663	4.6619
0.01071	6.79098	0.02078	2.06106	0.04668	1.42699	0.09867	1.80063	0.12588	1.21094	0.88738	4.29493	0.44881	4.72063
0.01147	7.23983	0.02188	2.2565	0.04901	1.54298	0.10384	1.93723	0.13105	1.31372	0.9675	4.45027	0.4954	4.76347
0.01417	7.67074	0.02283	2.43022	0.05111	1.64502	0.10929	2.07676	0.13626	1.42027			0.542	4.7932
0.01795	8.08986	0.02384	2.62586	0.0533	1.75217	0.11561	2.21625	0.14139	1.5267			0.62236	4.87443
0.02096	8.52307	0.02471	2.79665	0.05546	1.85458	0.12106	2.35587	0.14622	1.63159			0.70872	4.96723
0.02826	9.16336	0.02549	2.94989	0.05771	1.96222	0.12649	2.49446	0.15099	1.73674			0.78268	5.12624
0.03668	9.43275	0.02644	3.14724	0.06003	2.0748	0.13216	2.63483	0.15566	1.84112			0.84656	5.27451
0.05128	9.63148	0.02736	3.34322	0.06241	2.1871	0.13785	2.76363	0.16029	1.94576
0.07906	9.8496	0.02817	3.51938	0.06469	2.29482	0.14403	2.90055	0.16562	2.04211
0.13739	9.94362	0.02905	3.716	0.06878	2.50713	0.15239	3.03384	0.17005	2.14661
0.20616	10.061	0.02991	3.91341	0.07302	2.71636	0.16659	3.16648	0.17431	2.25152
0.28664	10.1463	0.03068	4.08778	0.07892	2.92193	0.1864	3.28745	0.1787	2.35934
0.35669	10.2306	0.03148	4.26184	0.09608	3.16176	0.21598	3.40333	0.1829	2.46323
0.41729	10.3163	0.03207	4.3897	0.14739	3.35806	0.25599	3.50697	0.18707	2.56383
0.46298	10.3666	0.0328	4.54277	0.25062	3.49849	0.30371	3.5904	0.19136	2.66425
0.5255	10.4325	0.03377	4.7418	0.39065	3.59283	0.36498	3.66676	0.19584	2.76448
0.56814	10.5135	0.03453	4.89063	0.59017	3.67402	0.43622	3.73195	0.20115	2.87122
0.61977	10.6031	0.03581	5.08619	0.63696	3.7181	0.51085	3.78718	0.2035	2.92479
0.67828	10.6959	0.03794	5.27953	0.70269	3.72718	0.54142	3.80682	0.20706	2.98192
0.72301	10.8417	0.04175	5.46827	0.87328	3.76701	0.57457	3.82711	0.21029	3.03162
0.77126	11.0275	0.04848	5.65241			0.60641	3.84528	0.21695	3.09252
0.7998	11.1463	0.05684	5.7906			0.64065	3.86365	0.22656	3.14647
0.83346	11.2962	0.06666	5.89947			0.67261	3.88036	0.23847	3.19938
0.84933	11.4646	0.08295	6.02033			0.70502	3.89634	0.2551	3.25452
0.87194	11.6519	0.10454	6.12913			0.73483	3.91099	0.27379	3.30061
0.88909	11.8052	0.17102	6.21328			0.76367	3.92475	0.29618	3.34413
0.91105	12.0755	0.25177	6.34074			0.79292	3.93845	0.32734	3.39065
		0.34439	6.43599			0.81975	3.95105	0.36215	3.43141
		0.4544	6.59477			0.8466	3.96335	0.40374	3.46944
		0.66535	6.68817			0.87318	3.97552	0.44985	3.50377
		0.76894	6.84153			0.89957	3.98766	0.4947	3.53102
		0.82841	6.85502			0.92342	3.99882	0.547	3.55834
		0.91501	6.90851			0.95118	4.01184	0.60756	3.58566
								0.66324	3.60732
								0.72971	3.63043
								0.79585	3.65121
								0.86594	3.67088
